# Supplementary material for: Methane Concentration Prediction in Anaerobic Codigestion Using Multiple Linear Regression with Integrated Microbial and Operational Data
Source: Bioengineering (Basel). 2025 Oct 22;12(11):1133. doi: 10.3390/bioengineering12111133 (PMC12649161; doi:10.3390/bioengineering12111133)
Supplement: Supplementary file 1 [file bioengineering-12-01133-s001.zip]

Archive with 2 entries (2 files):
- Table S1. Phylum level aggregate counts with no imputed data.xlsx
- Table S2. Cleaned database for intial modelling.xlsx
