# Supplementary material for: Methane Concentration Prediction in Anaerobic Codigestion Using Multiple Linear Regression with Integrated Microbial and Operational Data
Source: Bioengineering (Basel). 2025 Oct 22;12(11):1133. doi: 10.3390/bioengineering12111133 (PMC12649161; doi:10.3390/bioengineering12111133)
Supplement: Supplementary file 1 [file bioengineering-12-01133-s001.zip › Table S1. Phylum level aggregate counts with no imputed data.xlsx]

## Sheet: Table S1  Phylum level aggregat
Phylum	9	8	7	6	5	4	3	2	1
Firmicutes	41270	31260	48585	64628	43929	32953	66389	54680	57243
Bacteroidetes	14010	27918	17975	818	11391	25434	2973	5729	2653
Actinobacteria	2950	914	3510	6951	2867	1223	5471	11327	15652
Proteobacteria	3100	2675	966	672	701	1464	3273	586	451
Planctomycetes	3378	4664	2732	5420	4715	3948	373	446	345
Synergistetes	1426	5029	1727	228	1252	3729	1658	51	34
Spirochaetes	631	4101	1924	63	883	2744	313	193	137
Euryarchaeota	2232	1111	1038	1027	1504	837	1083	352	366
Verrucomicrobia	185	2465	698	9	169	1866	184	123	86
Cloacimonetes	82	603	111	2	32	478	145	30	0
Tenericutes	54	1379	1579	29	280	932	29	42	34
Armatimonadetes	1863	112	167	38	136	92	112	31	38
Cyanobacteria/Chloroplast	112	97	104	110	64	89	75	73	75
Acidobacteria	137	208	114	89	47	159	105	38	59
Lentisphaerae	5	289	87	6	20	248	2	7	6
BRC1	154	127	89	19	78	128	53	3	2
Candidatus_Saccharibacteria	31	55	49	71	35	42	152	41	65
Parcubacteria	66	103	96	54	73	64	94	0	0
Chloroflexi	130	70	45	154	56	55	38	13	7
Poribacteria	19	62	29	1	17	35	40	0	1
Fibrobacteres	107	8	12	0	3	5	4	2	5
Chlamydiae	13	26	3	17	9	15	50	7	6
Fusobacteria	1	2	3	1	0	1	1	0	0
Elusimicrobia	6	6	1	2	0	5	1	1	0
candidate_division_WPSUnclassified2	4	31	0	0	5	23	0	0	0
Thermotogae	12	3	2	0	0	9	8	1	1
Microgenomates	2	12	3	3	5	10	15	0	0
Nitrospirae	1	9	15	0	4	3	1	0	0
Latescibacteria	0	4	3	1	2	3	2	3	0
Aquificae	2	8	1	2	3	4	1	1	1
Aminicenantes	1	11	2	0	0	6	1	0	0
Atribacteria	5	0	1	0	2	2	2	0	0
DeinococcusUnclassifiedThermus	1	1	1	2	1	2	0	0	1
Chlorobi	0	2	1	0	1	3	2	0	0
Nitrospinae	2	2	1	1	1	0	0	2	2
Hydrogenedentes	4	2	0	0	2	0	0	0	0
Deferribacteres	0	0	1	0	0	0	0	0	1
Crenarchaeota	2	0	0	0	0	0	1	0	0
Caldiserica	1	1	0	0	0	0	0	0	0
Ignavibacteriae	1	1	0	0	0	0	0	0	0
SR1	0	0	1	0	0	0	2	1	0
Gemmatimonadetes	0	0	0	0	0	0	0	0	1
Pacearchaeota	0	2	0	0	0	0	0	0	0
candidate_division_ZB3	1	0	0	0	0	0	0	1	0
Thaumarchaeota	0	0	0	0	0	0	0	0	1
Chrysiogenetes	0	0	0	0	0	0	0	1	0
Thermodesulfobacteria	0	0	0	0	0	0	0	0	0
candidate_division_WPSUnclassified1	0	1	0	0	0	0	0	0	0
Candidatus_Calescamantes	0	0	0	0	0	0	0	0	0
Marinimicrobia	0	0	0	0	0	0	1	0	0
Dictyoglomi	0	0	0	0	0	0	0	0	0
