# Supplementary material for: Methane Concentration Prediction in Anaerobic Codigestion Using Multiple Linear Regression with Integrated Microbial and Operational Data
Source: Bioengineering (Basel). 2025 Oct 22;12(11):1133. doi: 10.3390/bioengineering12111133 (PMC12649161; doi:10.3390/bioengineering12111133)
Supplement: Supplementary file 1 [file bioengineering-12-01133-s001.zip › Table S2. Cleaned database for intial modelling.xlsx]

## Sheet: Table S2. Cleaned database for 
Day	Ei g	AYi g	H2Oi g	C/Ni	STi g/d	SVi g/d	OLRi	pHi	T (°C)i	pHo	T (°C)o	CH4 ppm	Acetic	Propionic	Butyric	Valeric	n-Caproic	Heptanoic	Propanol	T_AGV	Firmicutes	Bacteroidetes	Actinobacteria	Proteobacteria	Planctomycetes	Synergistetes	Spirochaetes	Euryarchaeota	Verrucomicrobia	Cloacimonetes	Tenericutes	Armatimonadetes	Cyanobacteria/Chloroplast	Acidobacteria	Lentisphaerae	BRC1	Candidatus_Saccharibacteria	Parcubacteria	Chloroflexi	T_micro
97	39	9	164.8	17.65	19.2	16.12	6.52	7.9	12	4.9	28.6	216.9	4532.55	450.29	754.31	209.17	44.78	0	36	6027.1	66389	2973	5471	3273	373	1658	313	1083	184	145	29	112	75	105	2	53	152	94	38	82522
98	39	9	164.8	17.65	19.2	16.12	6.52	7.5	11	5	29.4	694.1	4683.38	739.855	1561.78	701.681	189.817	0	35	7911.52	6524.85	2403.34	6236.05	2581.86	316.405	1740.51	295.968	920.688	175.44	147.547	23.9722	78.1243	95.9951	79.6862	2.11322	26.8795	90.1509	62.8143	29.6368	21832
99	39	9	164.8	17.65	19.2	16.12	6.52	7.4	12	6	28.2	586	5704.91	1140.39	2553.81	903.155	190.139	0	20	10512.4	6205.39	2494.37	8154.23	2614.28	373.35	1208.7	300.463	912.974	178.895	57.233	44.9672	77.9792	96.1911	82.0389	5.78535	28.5136	80.5733	43.4773	28.4239	22987.8
100	39	9	164.8	17.65	19.2	16.12	6.52	7	16	5.6	29.2	620	6686.43	1837.44	3548.25	999.967	388.875	0	0	13461	58372.8	2431.5	9181.66	2603.94	385.184	984.371	298.247	913.099	177.952	54.1309	36.858	75.1088	96.1009	81.1637	4.1685	12.7004	70.6025	23.222	18.8689	75821.7
101	39	9	164.8	17.65	19.2	16.12	6.52	6.8	24	5.9	28	541	7114.34	2077.33	3805.52	1489.4	462.09	0	0	14948.7	57662.9	3168.04	10807.7	2198.17	227.953	516.203	439.635	886.972	249.933	14.5253	23.1844	54.2332	115.408	73.8337	4.97235	18.5824	77.3226	11.8964	19.0827	76570.6
102	39	9	164.8	17.65	19.2	16.12	6.52	6.8	24	5.9	28.1	688	6648.94	2331.41	3536.79	1593.47	486.296	0	0	14596.9	58711.2	2403.59	12236.8	1583.05	308.722	375.452	294.53	813.177	174.96	47.9089	20.5435	69.1585	95.9174	79.3996	10.9249	12.0558	70.6669	2.70595	19.7575	77330.5
103	39	9	164.8	17.65	19.2	16.12	6.52	6.8	24	5.8	27	430	6706.96	2210.31	3521.64	1498.41	487.678	0	0	14425	57913.3	2460.22	13040	661.205	306.692	339.131	307.203	696.155	134.157	7.09706	31.6624	37.6592	96.4168	85.1235	2.16938	13.135	71.5966	4.33009	16.8448	76224.1
104	39	9	164.8	17.65	19.2	16.12	6.52	6.7	28	5.8	27.1	511.6	6677.64	2230.78	3518.97	1453.31	436.157	0	0	14316.8	58228.1	2420.11	14103.9	636.226	337.383	45.2819	303.435	599.36	111.511	3.70266	54.0575	36.4137	86.2298	83.1808	8.47283	1.56232	71.4524	3.77	12.8224	77147
105	39	9	164.8	17.65	19.2	16.12	6.52	6.7	27	5.6	28.1	615.5	6816.44	1981.25	3623.28	1419.24	452.46	0	0	14292.7	57243	2653	15652	451	345	34	137	366	86	0	34	38	75	59	6	2	65	0	7	77253
106	39	9	164.8	17.65	19.2	16.12	6.52	6.7	28	5.5	28.8	523.4	4675.84	2330.73	2522.2	894.648	186.306	0	0	10609.7	57250.9	2477.97	13114	631.172	543.005	38.401	202.743	400.246	180.174	42.565	51.439	36.2005	76.1691	62.8539	7.94678	2.38249	61.362	0	12.9093	75192.5
107	39	9	164.8	17.65	19.2	16.12	6.52	7.2	21	5.2	29.8	640	2669.92	2334.02	1146.45	897.785	187.92	0	0	7236.09	57380.2	3412.35	12202.1	593.392	493.513	37.9304	296.941	411.793	176.89	52.0341	30.2526	37.9196	75.9221	70.3671	13.0798	2.02933	60.5971	0	12.0405	75359.4
108	39	9	164.8	17.65	19.2	16.12	6.52	7.1	15	5.3	29.5	557.9	1705.58	2838.87	1455.9	903.812	190.225	188.871	0	7283.26	56117.2	3473.68	12038.5	616.56	464.566	38.8347	301.378	409.66	179.924	45.3909	48.244	37.2161	76.0731	82.2926	6.84619	8.7471	50.6099	0	17.9674	74013.7
109	39	9	164.8	17.65	19.2	16.12	6.52	7	14	5	30.1	410.7	741.845	2541.24	550.125	907.493	191.373	189.476	0	5121.55	57640.7	5129.86	12026.2	660.707	607.126	39.4013	309.886	400.563	148.604	24.6104	77.6817	37.7486	76.3518	55.5696	22.2941	3.15085	51.0839	0	16.2745	77327.8
110	39	9	164.8	17.65	19.2	16.12	6.52	7	15	5.2	29	283.8	367.609	3341.99	540.966	909.313	191.791	190.117	0	5541.79	56263.4	5590.71	11929.9	698.907	556.606	39.6247	216.455	391.62	182.65	48.9903	102.422	36.7392	76.5862	58.3434	12.7868	3.08359	41.5756	0	14.8515	76265.2
111	39	9	164.8	17.65	19.2	16.12	6.52	6.9	14	5.5	28.4	810.7	248.37	3333.33	319.03	750.22	80	303.37	0	5034.32	54680	5729	11327	586	446	51	193	352	123	30	42	31	73	38	7	3	41	0	13	73765
112	39	9	164.8	17.65	19.2	16.12	6.52	6.8	20	5.7	27.4	683.8	464.026	2834.11	857.031	898.859	188.423	188.651	90	5521.1	38570.3	24059.3	8238.49	1575.72	1713.53	373.165	1943.99	615.156	751.079	147.869	120.985	30.5345	75.7362	79.2249	111.154	26.3883	40.2848	12.5821	29.3925	78514.9
113	39	9	164.8	17.65	19.2	16.12	6.52	7.2	20	5.8	28.2	870.6	622.494	2132.02	1569.98	895.707	187.577	187.821	116.668	5712.26	39138.1	23367	5381.98	1517.79	2788.15	1618.52	2843.85	927.493	1685.55	231.007	883.694	39.2321	85.3413	175.02	202.999	53.4322	49.5741	51.3762	31.4618	81071.6
114	39	9	164.8	17.65	19.2	16.12	6.52	7.3	22	5.7	27.3	475.5	705.643	2335.18	1741.75	901.73	189.056	189.721	115.686	6178.77	37953.6	24813.4	2080.71	1638.33	3630.63	2869.67	3052.94	900.366	1823.29	366.541	961.471	70.3403	96.1153	183.764	220.16	129.543	41.0975	73.8621	37.0574	80942.9
115	39	9	164.8	17.65	19.2	16.12	6.52	7.3	20	6.5	26.4	996	594.64	2330.52	1679.99	893.841	187.097	187.287	116.846	5990.22	32513.8	22901.2	979.25	1477.7	3838.74	3537.69	2776.09	935.669	1641.32	419.619	1058.38	68.0521	95.0484	172.141	197.506	121.434	49.0716	80.5399	42.8189	72906.1
116	39	9	164.8	17.65	19.2	16.12	6.52	7.3	22	6.6	25.9	2919.3	679.24	2255.36	2088.54	805.29	172.89	278.99	148	6428.31	32953	25434	1223	1464	3948	3729	2744	837	1866	478	932	92	89	159	248	128	42	64	55	76485
117	39	9	164.8	17.65	19.2	16.12	6.52	7.2	23	7	28.2	2698.1	2205.03	2309.24	2182.62	861.085	177.781	179.862	122.358	8037.98	44785.1	16560.7	1783.61	1655.62	3513.78	2446.98	1862.25	1046.15	1044.3	266.25	1718.7	154.836	91.5809	133.992	123.142	94.2748	42.8925	69.6506	51.8994	77445.7
118	39	9	164.8	17.65	19.2	16.12	6.52	7.1	22	7.5	28.1	3936.7	1930.18	2295.77	1763.77	839.359	171.896	174.272	125.891	7301.15	48569.3	11975.9	2731.88	1575.34	3506.46	1655.21	1200.34	1128.21	610.625	154.659	1472.53	147.255	89.0679	106.309	69.1301	74.7273	58.2663	61.7508	55.7248	75242.7
119	39	9	164.8	17.65	19.2	16.12	6.52	7.1	22	6.1	28.7	5115.6	1666.02	2282.38	1838.98	818.035	166.023	169.004	129.407	7069.84	52186.9	7603.58	3634.6	1213.63	3474.92	1701.09	1569.48	1205.84	697.65	48.4493	1237.95	139.476	86.6757	79.9442	67.693	56.06	53.9037	54.2273	58.9045	75170.9
120	39	9	164.8	17.65	19.2	16.12	6.52	7	23	6.7	27.9	3695.3	1982.09	2697.89	1748.67	843.557	173	175.429	125.098	7745.74	47833.2	12862.4	3548.52	1447.9	2910.96	1808.51	1327.99	1111.8	694.675	176.315	1519.91	147.94	89.5148	111.61	79.613	78.4779	59.1558	63.2478	42.9973	75914.7
121	39	9	164.8	17.65	19.2	16.12	6.52	6.6	21	7.1	28.1	5279.4	1314.02	2831.7	1092.34	957.94	165.73	255.39	305	6922.12	48585	17975	3510	966	2732	1727	1924	1038	698	111	1579	167	104	114	87	89	49	96	45	81596
122	39	9	164.8	17.65	19.2	16.12	6.52	7	24	7	29.7	6695.3	1306.87	2463.12	1837.25	788.455	157.708	162.08	134.268	6849.76	57059.4	11726.3	5845.7	727.99	4102.32	1311.04	278.239	1308.78	356.418	93.9426	1177.27	127.536	83.4353	44.5122	51.3098	30.9038	48.1097	44.1046	56.569	84473.9
123	39	9	164.8	17.65	19.2	16.12	6.52	7.2	26	6.7	32.2	7182.1	1192.64	2256.37	1964.72	778.443	154.767	160.02	135.978	6642.94	58582.5	1196.53	6219.11	578.703	4295.03	923.629	540.652	1339.86	527.43	13.8152	11174.8	123.083	82.4362	33.5702	72.6128	23.0662	46.3809	40.9794	102.042	85916.2
124	39	9	164.8	17.65	19.2	16.12	6.52	7.2	26	6.5	33.1	8154.3	974.894	2245.33	2027	660.916	149.946	155.676	138.854	6352.62	61564.3	701.988	8963.65	680.279	4681.45	945.549	106.926	1403.89	568.012	22.4091	668.25	116.661	80.46	110.822	66.0319	17.6731	42.7785	34.7722	112.907	80888.8
125	39	9	164.8	17.65	19.2	16.12	6.52	7.2	30	6.6	31.9	8162.3	961.874	2242.59	2019.56	758.119	148.778	155.893	119.452	6406.27	61654.3	769.926	8971.36	677.751	4682.87	953.434	106.43	1402.19	471.922	22.1819	371.255	93.815	80.42	101.518	52.5214	17.259	42.9076	34.6788	113.06	80619.8
126	39	9	164.8	17.65	19.2	16.12	6.52	7.1	28	7	29.6	8600	1356.48	2001.88	2116.09	512.05	39.12	141.22	52	6218.84	72810.3	561.077	9372.11	694.752	4375.88	887.144	278.127	1361.32	397.399	46.7626	101.167	85.4639	63.6688	61.4037	45.172	49.3727	50.1232	30.0585	110.449	91381.7
127	39	9	164.8	17.65	19.2	16.12	6.52	6.7	16	7.5	30.5	8774	864.632	1644.72	2091.6	757.368	150.049	152.346	138.759	5799.47	63279.2	590.973	9437.54	686.032	4934.04	436.687	138.765	1450.03	183.141	28.3485	88.9845	58.5831	79.1604	91.9237	41.776	11.4575	39.9886	30.8277	119.558	81727
128	39	9	164.8	17.65	19.2	16.12	6.52	6.7	18	7.5	29.9	9110	783.763	1239.56	1909.3	750.012	147.828	150.974	140.025	5121.47	64341.8	772.33	9695.77	617.285	5066.77	653.073	156.753	1471.03	1201.43	31.6558	56.5901	74.9292	78.4622	89.5093	15.5087	16.923	38.82	48.658	123.341	84550.7
129	39	9	164.8	17.65	19.2	16.12	6.52	6.8	11	6.5	27.8	8996.2	829.088	1245.36	2118.79	757.266	150.566	151.083	338.4	5590.56	63865.8	668.056	8607.77	615.301	5025.7	576.419	149.527	1467.27	116.11	30.4514	53.0328	49.9821	78.677	86.8604	15.3321	14.6423	68.9084	49.4035	121.891	81661.2
130	39	9	164.8	17.65	19.2	16.12	6.52	6.7	25	6.6	28.3	8974.1	794.781	1536.49	2087.21	747.942	146.574	152.024	340.579	5805.6	64036.5	673.721	6594.63	624.055	5009.87	571.012	150.454	1458.22	11.7884	29.515	52.0584	31.941	78.6903	86.6983	11.8259	15.2707	79.5916	49.4461	121.925	79687.2
131	39	9	164.8	17.65	19.2	16.12	6.52	6.8	26	7	29.4	8888	1038.31	1464.54	1646.78	777.01	208.13	95.36	505	5735.13	64628	818	6951	672	5420	228	63	1027	9	2	29	38	110	89	6	19	71	54	154	80388
132	39	9	164.8	17.65	19.2	16.12	6.52	6.5	24	7.5	29.3	9747.2	624.862	1228.38	2140.43	735.032	143.156	148.52	142.561	5162.94	66382.7	9591.87	4187.16	714.392	5318.24	265.227	191.512	1509.71	142.534	36.2191	185.793	76.3475	77.0962	84.0135	18.5346	37.4414	36.6549	54.4951	130.514	89040.5
133	39	9	164.8	17.65	19.2	16.12	6.52	6.3	18	7.5	28.8	8994.8	810.931	1840.87	2107.78	753.331	148.856	151.538	139.125	5952.44	63959.3	6744.2	3610.57	714.025	5023.18	580.653	505.503	1463.46	116.753	30.4956	134.505	85.0181	78.597	87.1155	15.5258	55.1088	39.1354	69.3036	121.935	83434.4
134	39	9	164.8	17.65	19.2	16.12	6.52	6.8	20	7.7	28.8	8800.7	549.083	2241.78	2092.24	755.697	149.327	152.535	138.757	6079.42	63392	6042.97	3463.08	753.07	4945.48	857.988	403.878	1449.59	109.382	28.0598	296.681	114.856	78.9667	62.8581	14.1313	72.1771	39.9177	70.5106	119.782	82315.4
135	39	9	164.8	17.65	19.2	16.12	6.52	6.7	14	6.8	29.9	7000.3	127.596	2466.29	1993.96	793.246	160.36	160.234	132.086	5833.76	57745.4	9693.21	3084.32	622.53	4234.45	1203.05	635.091	1334.46	162.523	12.9441	236.934	130.485	82.5797	37.4569	24.3973	76.7617	46.2535	71.9962	99.4671	79534.3
136	39	9	164.8	17.65	19.2	16.12	6.52	6.7	15	6.9	30	6361.6	184.24	2362.31	2341.15	887.58	185.8	192.02	50	6203.1	43929	11391	2867	701	4715	1252	883	1504	169	32	280	136	64	47	20	78	35	73	56	68232
137	39	9	164.8	17.65	19.2	16.12	6.52	6.7	15	6.9	28.5	4232	189.382	2297.15	1820.12	843.684	174.25	172.701	0	5497.28	49242.6	10952.2	2967.21	1468.79	3135.76	1466.19	1044.24	1151.69	106.451	121.278	212.925	347.61	88.1139	99.1975	15.3214	70.524	56.4471	59.5834	68.4413	72674.6
138	39	9	164.8	17.65	19.2	16.12	6.52	6.6	18	7.2	28.6	4519.4	181.701	2291.92	1832.61	836.531	171.986	171.603	0	5486.35	50172.6	9858.16	2188.43	1380.58	3248.68	1280.33	887.341	1168.99	104.965	101.35	154.696	343.665	87.5131	92.6787	13.6787	65.7618	55.5007	57.7184	71.7017	71334.3
139	39	9	164.8	17.65	19.2	16.12	6.52	6.5	11	7.3	27.8	4645	180.509	2295.04	1857.28	839.45	173.533	170.636	0	5516.45	50431.1	9458.18	2283.57	1339.92	3302.71	1203.97	826.592	1181.04	162.48	89.9995	131.675	547.223	87.2464	89.984	18.4147	64.2576	54.7051	56.9407	72.9326	71402.9
140	39	9	164.8	17.65	19.2	16.12	6.52	6.6	13	7.2	28.5	5772.9	155.122	2380.91	1924.82	817.634	167.318	165.716	20	5631.52	53926.8	12256.1	2147.75	1994.2	3749.86	1481.24	621.071	1254.22	133.111	81.62	106.622	638.469	84.9546	64.7142	10.8622	86.2574	50.6192	49.7299	85.5841	78823.8
141	39	9	164.8	17.65	19.2	16.12	6.52	6.6	12	7	28.7	5166.3	176.14	2513.94	2289.3	851.71	180.06	271.18	20	6302.33	52377.6	15578.2	2556.02	2139.17	3477.11	1011.58	957.242	1815.75	198.121	187.045	183.984	1262.88	47.2385	40.8476	9.22504	95.6105	56.4723	63.7019	28.4803	82086.3
142	39	9	164.8	17.65	19.2	16.12	6.52	6.7	22	6.9	29.9	4850.5	732.44	2285.61	1849.18	828.647	169.492	170.391	126.047	6161.81	51235.6	13594.1	2444.96	2276.95	3379.77	1065.3	705.414	1788.7	287.591	71.3657	87.0274	1338.5	86.767	85.0622	9.07635	96.2408	54.3701	55.5194	75.4049	78737.8
143	39	9	164.8	17.65	19.2	16.12	6.52	6.8	24	6.8	30.3	5824.8	1108.48	2273.22	1107.04	809.634	164.051	166.159	129.271	5757.85	54259.5	14961.6	2191.61	1978.24	3765.93	1440.78	582.038	1951.76	154.215	76.4221	92.5119	1330.73	84.7843	63.2223	13.5004	144.672	50.8502	49.2863	86.3363	83278
144	39	9	164.8	17.65	19.2	16.12	6.52	6.7	25	6.9	30.9	4654.2	968.74	2985.95	832.543	930.632	169.784	171.461	125.721	6184.83	50671.9	15295.1	2296.51	2336.16	3301.15	1188.62	807.087	2174.22	155.405	88.9626	32.8563	1437.65	87.122	89.3169	13.5302	163.143	55.1808	56.719	93.2261	80343.9
145	39	9	164.8	17.65	19.2	16.12	6.52	6.7	24	7	29.6	5217.1	1345.33	2680.14	1071.15	821.238	167.304	168.899	127.184	6381.25	42380.3	15215.9	2727.74	3162.72	3525.53	1828.9	506.558	2211.75	158.337	78.2201	53.0245	1880	95.9689	76.7239	12.9933	154.29	43.0443	53.1207	99.4843	74264.7
146	39	9	164.8	17.65	19.2	16.12	6.52	6.7	24	7.2	29.6	4243.3	1047.33	3009.38	525.29	1034.47	150.56	221.71	130	6118.74	41270	14010	2950	3100	3378	1426	631	2232	185	82	54	1863	112	137	5	154	31	66	130	71816
147	39	9	164.8	17.65	19.2	16.12	6.52	6.7	25	7.2	30.3	4510.9	1201.68	3287.58	826.971	833.98	170.775	172.132	124.954	6618.07	50214.5	19827.1	2188.63	3377.65	3245.55	2279.51	882.914	2164.79	405.189	101.739	352.857	938.185	87.3521	92.4098	13.7558	165.406	45.6433	67.5786	110.552	86561.2
148	39	9	164.8	17.65	19.2	16.12	6.52	6.7	24	7.1	28.6	4650.5	773.207	3286.58	338.964	832.325	170.435	171.464	320	5892.97	50622	19317.9	1295.93	3333.82	3301.87	2190.47	808.805	1874.45	356.357	89.1173	625.196	637.699	87.0512	189.271	37.685	163.255	45.0657	86.6756	83.0696	85145.7
149	39	9	164.8	17.65	19.2	16.12	6.52	6.6	26	6.9	29.4	4475.2	807.311	3187.31	424.717	634.386	170.826	172.373	400	5796.92	50111.4	19950.1	1162.75	3387.17	3231.67	3301.2	900.46	1561.87	417.176	104.865	959.31	337.477	87.384	193.113	45.2626	165.895	55.7768	87.7644	71.1273	86131.7
150	39	9	164.8	17.65	19.2	16.12	6.52	6.7	23	7	29.6	4232	210.58	3045.45	256.49	378.32	50	230.02	451	4621.86	40405.9	24799.4	1585.46	3487.94	3498.13	4000.9	3325.25	1437.9	1834.45	459.116	1119.57	376.996	128.283	225.009	206.58	145.855	65.4546	111.979	108.951	87323.1
151	39	9	164.8	17.65	19.2	16.12	6.52	6.6	25	6.9	30	4243.3	162.864	2290.65	814.785	839.865	172.494	173.366	325	4779.02	49368.6	25820.7	1596.16	2456.47	3841.05	4449.69	3025.01	1147.21	1898.39	525.67	905.429	239.438	87.8138	98.2462	155.397	139.638	56.5407	99.2134	68.4627	95979.1
152	39	9	164.8	17.65	19.2	16.12	6.52	6.7	24	7.2	27.9	4510.9	180.594	2288.17	1834.77	835.849	171.498	172.128	124.251	5607.26	50170.1	2536.4	1119.46	2373.41	3948.17	4278.75	3882.39	1165.27	2404.72	601.518	1352.3	238.085	87.2546	92.2462	243.741	135.458	55.4927	97.4943	71.4136	74853.7
153	39	9	164.8	17.65	19.2	16.12	6.52	6.7	25	7.3	28.4	4650.5	177.803	2285.95	2142.5	832.844	170.589	171.57	24	5805.26	40610.4	27309.7	1029.07	2330.11	4303.51	5188.67	3806.52	1173.94	2355.48	688.905	1324.08	136.43	86.9537	189.073	237.612	133.178	55.0005	96.5829	72.9758	91128.2
154	39	9	164.8	17.65	19.2	16.12	6.52	6.7	26	7.3	28	4475.2	176.14	2513.94	2289.3	851.71	180.06	271.18	0	6282.33	31260	27918	914	2675	4664	5029	4101	1111	2465	603	1379	112	97	208	289	127	55	103	70	83180
